# Supplementary material for: A Starvation-Based 9-mRNA Signature Correlates With Prognosis in Patients With Hepatocellular Carcinoma
Source: Front Oncol. 2021 Nov 26;11:716757. doi: 10.3389/fonc.2021.716757 (PMC8663092; doi:10.3389/fonc.2021.716757)
Supplement: Supplementary file 2 [file Table_2.xlsx]

## Sheet: Sheet1
id	futime	fustat	disease_status_last_followup	donor_relapse_type	donor_age_at_diagnosis	donor_age_at_enrollment	donor_age_at_last_followup	donor_relapse_interval	donor_diagnosis_icd10	donor_tumour_staging_system_at_diagnosis	donor_tumour_stage_at_diagnosis	donor_tumour_stage_at_diagnosis_supplemental	donor_survival_time	donor_interval_of_last_followup	prior_malignancy	cancer_type_prior_malignancy	cancer_history_first_degree_relative
DO50832	90	0			73	73			C22	TNM by LCSGJ	3		90		no		yes
DO48687	120	0			73	73			C22	TNM by LCSGJ	2		120		no		no
DO50815	150	0			62	62			C22	TNM by LCSGJ	3		150		no		no
DO48728	150	0			74	74			C22	TNM by LCSGJ	2		150		yes	D11	yes
DO50859	180	0			77	77			C22	TNM by LCSGJ	2		180		yes	C25	no
DO50857	210	0			72	72			C22	TNM by LCSGJ	2		210		no		yes
DO50845	210	0			72	72			C22	TNM by LCSGJ	3		210		no		no
DO45247	210	0			31	31			C22	TNM by LCSGJ	2		210		no		no
DO45211	240	0			76	76			C22	TNM by LCSGJ	3		240		no		no
DO48741	240	0			64	64			C22	TNM by LCSGJ	3		240		no		yes
DO50842	300	0			75	75			C22	TNM by LCSGJ	4		300		no		no
DO50844	300	0			75	75			C22	TNM by LCSGJ	4		300		no		yes
DO45295	300	0			76	76			C22	TNM by LCSGJ	2		300		no		no
DO45305	300	0			66	66			C22	TNM by LCSGJ	4		300		no		no
DO50840	330	0			49	49			C22	TNM by LCSGJ	2		330		no		no
DO50839	330	0			47	47			C22	TNM by LCSGJ	3		330		no		yes
DO45259	330	0			65	65			C22	TNM by LCSGJ	3		330		no		no
DO45289	360	0			78	78			C22	TNM by LCSGJ	3		360		no		no
DO50825	390	0			70	70			C22	TNM by LCSGJ	2		390		no		no
DO50817	390	0			75	75			C22	TNM by LCSGJ	2		390		no		no
DO50816	390	0			63	63			C22	TNM by LCSGJ	2		390		no		no
DO45287	390	0			74	74			C22	TNM by LCSGJ	1		390		yes	C20	no
DO45195	390	0			62	62			C22	TNM by LCSGJ	1		390		no		no
DO23508	390	0			79	79			C22	TNM by LCSGJ	2		390		no		no
DO50813	420	0			56	56			C22	TNM by LCSGJ	2		420		no		no
DO50814	420	0			83	83			C22	TNM by LCSGJ	3		420		no		no
DO50811	450	0			62	62			C22	TNM by LCSGJ	1		450		no		no
DO45293	450	0			68	68			C22	TNM by LCSGJ	3		450		no		no
DO45103	450	0			47	47			C22	TNM by LCSGJ	3		450		no		yes
DO48672	450	0			81	81			C22	TNM by LCSGJ	2		450		yes	C34	yes
DO23538	450	0			67	67			C22	TNM by LCSGJ	2		450		no		no
DO50848	480	0			74	74			C22	TNM by LCSGJ	3		480		no		no
DO50837	480	0			53	53			C22	TNM by LCSGJ	1		480		no		no
DO50827	480	0			48	48			C22	TNM by LCSGJ	2		480		no		no
DO50787	480	0			63	63			C22	TNM by LCSGJ	3		480		no		no
DO50783	480	0			62	62			C22	TNM by LCSGJ	3		480		yes	C66	no
DO45285	480	0			59	59			C22	TNM by LCSGJ	3		480		no		no
DO45273	480	0			62	62			C22	TNM by LCSGJ	2		480		no		no
DO48757	480	0			68	68			C22	TNM by LCSGJ	3		480		no		no
DO50831	510	0			52	52			C22	TNM by LCSGJ	2		510		no		no
DO50820	510	0			77	77			C22	TNM by LCSGJ	3		510		no		no
DO50822	510	0			66	66			C22	TNM by LCSGJ	2		510		no		no
DO50818	510	0			65	65			C22	TNM by LCSGJ	2		510		no		no
DO50819	510	0			72	72			C22	TNM by LCSGJ	2		510		no		no
DO50800	510	0			74	74			C22	TNM by LCSGJ	2		510		no		yes
DO45283	510	0			60	60			C22	TNM by LCSGJ	3		510		yes	C15	unknown
DO48753	510	0			55	55			C22	TNM by LCSGJ	3		510		no		no
DO50851	540	0			80	80			C22	TNM by LCSGJ	2		540		no		no
DO50834	540	0			72	72			C22	TNM by LCSGJ	2		540		no		unknown
DO50806	540	0			70	70			C22	TNM by LCSGJ	4		540		no		yes
DO50807	540	0			67	67			C22	TNM by LCSGJ	1		540		no		yes
DO50803	540	0			62	62			C22	TNM by LCSGJ	1		540		yes	C18	no
DO50799	540	0			66	66			C22	TNM by LCSGJ	2		540		no		yes
DO50793	540	0			76	76			C22	TNM by LCSGJ	4		540		yes	C16	yes
DO50796	540	0			69	69			C22	TNM by LCSGJ	2		540		no		no
DO48747	540	0			62	62			C22	TNM by LCSGJ	3		540		no		no
DO50855	570	0			47	47			C22	TNM by LCSGJ	2		570		no		no
DO50829	570	0			78	78			C22	TNM by LCSGJ	3		570		no		yes
DO50808	570	0			68	68			C22	TNM by LCSGJ	2		570		yes	C67	no
DO50789	570	0			73	73			C22	TNM by LCSGJ	2		570		yes	C16	yes
DO45291	570	0			69	69			C22	TNM by LCSGJ	3		570		no		no
DO48746	570	0			76	76			C22	TNM by LCSGJ	3		570		no		no
DO48743	570	0			69	69			C22	TNM by LCSGJ	2		570		yes	C50, C05	no
DO48720	570	0			62	62			C22	TNM by LCSGJ	2		570		no		no
DO45277	600	0			64	64			C22	TNM by LCSGJ	3		600		no		no
DO45171	600	0			56	56			C22	TNM by LCSGJ	3		600		no		unknown
DO45185	600	0			89	89			C22	TNM by LCSGJ	2		600		no		unknown
DO45179	600	0			78	78			C22	TNM by LCSGJ	2		600		no		yes
DO48742	600	0			76	76			C22	TNM by LCSGJ	2		600		no		no
DO48733	600	0			72	72			C22	TNM by LCSGJ	2		600		no		yes
DO48736	600	0			76	76			C22	TNM by LCSGJ	1		600		no		yes
DO48723	600	0			73	73			C22	TNM by LCSGJ	1		600		no		yes
DO50778	630	0			60	60			C22	TNM by LCSGJ	4		630		no		yes
DO45249	630	0			57	57			C22	TNM by LCSGJ	1		630		no		yes
DO48730	630	0			73	73			C22	TNM by LCSGJ	2		630		no		no
DO48732	630	0			73	73			C22	TNM by LCSGJ	3		630		no		yes
DO23519	630	0			65	65			C22	TNM by LCSGJ	3		630		no		no
DO50772	660	0			70	70			C22	TNM by LCSGJ	1		660		no		no
DO227801	660	0			77	77			C22	TNM by LCSGJ	1		660		yes	C67	no
DO50805	690	0			72	72			C22	TNM by LCSGJ	2		690		yes	C61	no
DO50776	690	0			75	75			C22	TNM by LCSGJ	1		690		yes	C61	no
DO45165	690	0			75	75			C22	TNM by LCSGJ	2		690		no		yes
DO48760	690	0			70	70			C22	TNM by LCSGJ	2		690		no		no
DO48719	690	0			80	80			C22	TNM by LCSGJ	2		690		no		no
DO50850	720	0			74	74			C22	TNM by LCSGJ	3		720		no		no
DO50804	720	0			81	81			C22	TNM by LCSGJ	2		720		yes	C66	unknown
DO50774	720	0			68	68			C22	TNM by LCSGJ	2		720		no		no
DO45255	720	0			81	81			C22	TNM by LCSGJ	3		720		no		yes
DO48759	720	0			73	73			C22	TNM by LCSGJ	3		720		no		no
DO48737	720	0			52	52			C22	TNM by LCSGJ	1		720		no		no
DO48716	720	0			71	71			C22	TNM by LCSGJ	2		720		no		yes
DO48695	720	0			77	77			C22	TNM by LCSGJ	2		720		yes	C34	no
DO45281	750	0			83	83			C22	TNM by LCSGJ	4		750		no		no
DO45269	750	0			59	59			C22	TNM by LCSGJ	3		750		no		no
DO48704	750	0			68	68			C22	TNM by LCSGJ	3		750		no		yes
DO48703	750	0			64	64			C22	TNM by LCSGJ	2		750		no		yes
DO23540	750	0			73	73			C22	TNM by LCSGJ	1		750		no		no
DO48738	780	0			83	83			C22	TNM by LCSGJ	4		780		no		no
DO48725	780	0			66	66			C22	TNM by LCSGJ	1		780		no		no
DO48701	780	0			78	78			C22	TNM by LCSGJ	2		780		no		yes
DO45257	810	0			46	46			C22	TNM by LCSGJ	3		810		no		no
DO48712	810	0			50	50			C22	TNM by LCSGJ	2		810		no		yes
DO48700	810	0			78	78			C22	TNM by LCSGJ	2		810		no		yes
DO23552	810	0			80	80			C22	TNM by LCSGJ	1		810		no		no
DO45115	840	0			81	81			C22	TNM by LCSGJ	2		840		yes	C67	no
DO48694	840	0			71	71			C22	TNM by LCSGJ	2		840		no		yes
DO23534	840	0			60	60			C22	TNM by LCSGJ	2		840		no		no
DO23548	840	0			78	78			C22	TNM by LCSGJ	1		840		no		yes
DO45253	870	0			50	50			C22	TNM by LCSGJ	2		870		no		yes
DO45239	870	0			42	42			C22	TNM by LCSGJ	2		870		no		no
DO48761	870	0			55	55			C22	TNM by LCSGJ	2		870		no		yes
DO48706	870	0			72	72			C22	TNM by LCSGJ	2		870		no		no
DO23510	870	0			80	80			C22	TNM by LCSGJ	2		870		no		yes
DO45251	900	0			57	57			C22	TNM by LCSGJ	2		900		no		no
DO45235	900	0			68	68			C22	TNM by LCSGJ	1		900		no		no
DO45237	900	0			58	58			C22	TNM by LCSGJ	2		900		no		no
DO45233	900	0			83	83			C22	TNM by LCSGJ	3		900		yes	C67	no
DO45201	900	0			49	49			C22	TNM by LCSGJ	1		900		no		yes
DO48721	900	0			58	58			C22	TNM by LCSGJ	1		900		no		yes
DO48709	900	0			74	74			C22	TNM by LCSGJ	1		900		no		no
DO48693	900	0			71	71			C22	TNM by LCSGJ	2		900		no		yes
DO48692	900	0			77	77			C22	TNM by LCSGJ	3		900		no		no
DO48689	900	0			63	63			C22	TNM by LCSGJ	2		900		no		no
DO48681	900	0			57	57			C22	TNM by LCSGJ	2		900		no		no
DO48691	900	0			71	71			C22	TNM by LCSGJ	2		900		no	C67	no
DO23533	900	0			61	61			C22	TNM by LCSGJ	2		900		no		no
DO23531	900	0			78	78			C22	TNM by LCSGJ	3		900		no		no
DO50802	930	0			49	49			C22	TNM by LCSGJ	2		930		yes	C18	yes
DO45243	930	0			74	74			C22	TNM by LCSGJ	3		930		no		no
DO45231	930	0			84	84			C22	TNM by LCSGJ	2		930		no		no
DO23536	930	0			56	56			C22	TNM by LCSGJ	2		930		no		no
DO23541	930	0			65	65			C22	TNM by LCSGJ	2		930		no		no
DO23529	930	0			72	72			C22	TNM by LCSGJ	4		930		no		no
DO45163	960	0			76	76			C22	TNM by LCSGJ	2		960		no		yes
DO23535	960	0			67	67			C22	TNM by LCSGJ	1		960		no		no
DO23532	960	0			71	71			C22	TNM by LCSGJ	1		960		no		yes
DO23544	960	0			67	67			C22	TNM by LCSGJ	2		960		no		no
DO23542	960	0			66	66			C22	TNM by LCSGJ	3		960		no		yes
DO45261	990	0			74	74			C22	TNM by LCSGJ	3		990		no		no
DO45229	990	0			74	74			C22	TNM by LCSGJ	1		990		no		no
DO45303	990	0			62	62			C22	TNM by LCSGJ	3		990		no		unknown
DO48686	990	0			75	75			C22	TNM by LCSGJ	3		990		no		yes
DO23550	990	0			69	69			C22	TNM by LCSGJ	1		990		no		no
DO23549	990	0			74	74			C22	TNM by LCSGJ	3		990		no		no
DO45265	1020	0			73	73			C22	TNM by LCSGJ	3		1020		no		no
DO45227	1020	0			57	57			C22	TNM by LCSGJ	2		1020		no		no
DO45223	1020	0			67	67			C22	TNM by LCSGJ	4		1020		no		no
DO23547	1020	0			74	74			C22	TNM by LCSGJ	1		1020		no		no
DO23543	1020	0			63	63			C22	TNM by LCSGJ	2		1020		no		no
DO23528	1020	0			45	45			C22	TNM by LCSGJ	2		1020		no		yes
DO45225	1050	0			69	69			C22	TNM by LCSGJ	1		1050		no		no
DO45207	1050	0			68	68			C22	TNM by LCSGJ	1		1050		no		no
DO23546	1050	0			63	63			C22	TNM by LCSGJ	2		1050		no		unknown
DO23527	1050	0			72	72			C22	TNM by LCSGJ	1		1050		no		no
DO23526	1050	0			66	66			C22	TNM by LCSGJ	3		1050		no		no
DO23525	1050	0			71	71			C22	TNM by LCSGJ	4		1050		no		no
DO23524	1050	0			71	71			C22	TNM by LCSGJ	2		1050		yes	C50	no
DO45241	1080	0			49	49			C22	TNM by LCSGJ	1		1080		no		yes
DO45219	1080	0			78	78			C22	TNM by LCSGJ	2		1080		no		no
DO23523	1080	0			52	52			C22	TNM by LCSGJ	3		1080		no		yes
DO23539	1110	0			77	77			C22	TNM by LCSGJ	1		1110		yes	C62	unknown
DO23521	1110	0			63	63			C22	TNM by LCSGJ	3		1110		no		no
DO45175	1140	0			74	74			C22	TNM by LCSGJ	2		1140		no		yes
DO48677	1140	0			58	58			C22	TNM by LCSGJ	3		1140		no		unknown
DO45215	1170	0			65	65			C22	TNM by LCSGJ	2		1170		no		yes
DO45203	1170	0			71	71			C22	TNM by LCSGJ	2		1170		no		no
DO45197	1170	0			51	51			C22	TNM by LCSGJ	2		1170		no		no
DO45173	1170	0			63	63			C22	TNM by LCSGJ	3		1170		no		yes
DO45213	1200	0			58	58			C22	TNM by LCSGJ	1		1200		no		yes
DO45189	1200	0			85	85			C22	TNM by LCSGJ	2		1200		no		yes
DO45191	1200	0			61	61			C22	TNM by LCSGJ	2		1200		no		yes
DO45181	1200	0			84	84			C22	TNM by LCSGJ	2		1200		no		yes
DO48679	1200	0			72	72			C22	TNM by LCSGJ	2		1200		no		no
DO23517	1200	0			62	62			C22	TNM by LCSGJ	2		1200		no		yes
DO23513	1200	0			76	76			C22	TNM by LCSGJ	3		1200		no		no
DO45151	1230	0			64	64			C22	TNM by LCSGJ	3		1230		no		no
DO23515	1230	0			71	71			C22	TNM by LCSGJ	2		1230		yes	C16	yes
DO45149	1260	0			70	70			C22	TNM by LCSGJ	2		1260		no		no
DO45187	1260	0			32	32			C22	TNM by LCSGJ	1		1260		no		unknown
DO45177	1260	0			81	81			C22	TNM by LCSGJ	3		1260		no		no
DO227643	1260	0			79	79			C22	TNM by LCSGJ	2		1260		no		no
DO48674	1260	0			80	80			C22	TNM by LCSGJ	2		1260		no		no
DO23512	1260	0			60	60			C22	TNM by LCSGJ	1		1260		no		no
DO45279	1290	0			67	67			C22	TNM by LCSGJ	3		1290		no		no
DO45143	1290	0			69	69			C22	TNM by LCSGJ	3		1290		no		no
DO23514	1290	0			64	64			C22	TNM by LCSGJ	2		1290		no		no
DO45141	1320	0			73	73			C22	TNM by LCSGJ	2		1320		no		no
DO45137	1320	0			38	38			C22	TNM by LCSGJ	1		1320		no		yes
DO45139	1320	0			63	63			C22	TNM by LCSGJ	3		1320		no		yes
DO23518	1320	0			67	67			C22	TNM by LCSGJ	2		1320		no		no
DO23522	1320	0			82	82			C22	TNM by LCSGJ	1		1320		no		no
DO45209	1350	0			70	70			C22	TNM by LCSGJ	4		1350		no		yes
DO45169	1350	0			74	74			C22	TNM by LCSGJ	3		1350		no		no
DO45199	1350	0			86	86			C22	TNM by LCSGJ	2		1350		no		no
DO45153	1380	0			77	77			C22	TNM by LCSGJ	2		1380		no		no
DO45135	1410	0			77	77			C22	TNM by LCSGJ	1		1410		no		yes
DO23520	1410	0			59	59			C22	TNM by LCSGJ	4		1410		no		unknown
DO45299	1440	0			70	70			C22	TNM by LCSGJ	1		1440		no		unknown
DO45159	1470	0			65	65			C22	TNM by LCSGJ	3		1470		no		no
DO45129	1470	0			61	61			C22	TNM by LCSGJ	3		1470		no		yes
DO45121	1530	0			61	61			C22	TNM by LCSGJ	3		1530		no		no
DO45113	1560	0			58	58			C22	TNM by LCSGJ	3		1560		no		yes
DO45111	1590	0			74	74			C22	TNM by LCSGJ	2		1590		no		yes
DO45109	1590	0			63	63			C22	TNM by LCSGJ	2		1590		no		no
DO45099	1590	0			46	46			C22	TNM by LCSGJ	3		1590		no		unknown
DO45095	1620	0			66	66			C22	TNM by LCSGJ	2		1620		no		no
DO45097	1620	0			69	69			C22	TNM by LCSGJ	3		1620		no		no
DO45094	1650	0			76	76			C22	TNM by LCSGJ	3		1650		no		no
DO45125	1680	0			58	58			C22	TNM by LCSGJ	3		1680		no		no
DO45105	1680	0			61	61			C22	TNM by LCSGJ	1		1680		no		unknown
DO45101	1680	0			63	63			C22	TNM by LCSGJ	2		1680		no		unknown
DO45107	1710	0			63	63			C22	TNM by LCSGJ	2		1710		no		yes
DO45157	1980	0			62	62			C22	TNM by LCSGJ	2		1980		no		no
DO45155	2160	0			69	69			C22	TNM by LCSGJ	2		2160		yes	C67	yes
DO45275	10	1			65	65			C22	TNM by LCSGJ	3		10		no		no
DO23516	20	1			69	69			C22	TNM by LCSGJ	3		20		no		no
DO50798	30	1			77	77			C22	TNM by LCSGJ	3		30		no		no
DO45309	30	1			73	73			C22	TNM by LCSGJ	3		30		no		no
DO45145	60	1			78	78			C22	TNM by LCSGJ	3		60		no		no
DO50785	90	1			37	37			C22	TNM by LCSGJ	4		90		no		no
DO45205	90	1			67	67			C22	TNM by LCSGJ	2		90		no		yes
DO45193	120	1			68	68			C22	TNM by LCSGJ	4		120		yes	C16	no
DO48682	120	1			72	72			C22	TNM by LCSGJ	3		120		yes	C25	yes
DO23551	150	1			73	73			C22	TNM by LCSGJ	3		150		no		no
DO48717	180	1			54	54			C22	TNM by LCSGJ	4		180		no		yes
DO23530	180	1			53	53			C22	TNM by LCSGJ	4		180		no		no
DO23511	180	1			83	83			C22	TNM by LCSGJ	3		180		no		no
DO45245	240	1			75	75			C22	TNM by LCSGJ	2		240		yes	C16	unknown
DO45307	240	1			54	54			C22	TNM by LCSGJ	4		240		no		no
DO45263	270	1			67	67			C22	TNM by LCSGJ	3		270		no		no
DO45217	270	1			69	69			C22	TNM by LCSGJ	3		270		no		no
DO45131	360	1			53	53			C22	TNM by LCSGJ	4		360		no		yes
DO45221	390	1			75	75			C22	TNM by LCSGJ	4		390		no		no
DO48727	390	1			81	81			C22	TNM by LCSGJ	2		390		no		no
DO45127	420	1			73	73			C22	TNM by LCSGJ	3		420		no		no
DO50791	480	1			79	79			C22	TNM by LCSGJ	1		480		no		yes
DO48751	480	1			68	68			C22	TNM by LCSGJ	2		480		no		no
DO45119	510	1			74	74			C22	TNM by LCSGJ	3		510		yes	C15	yes
DO45161	540	1			74	74			C22	TNM by LCSGJ	2		540		yes	C18	no
DO45267	570	1			73	73			C22	TNM by LCSGJ	3		570		no		yes
DO45123	570	1			78	78			C22	TNM by LCSGJ	2		570		no		yes
DO45183	570	1			72	72			C22	TNM by LCSGJ	2		570		no		no
DO23545	570	1			67	67			C22	TNM by LCSGJ	2		570		yes	C16	no
DO50780	660	1			70	70			C22	TNM by LCSGJ	4		660		no		no
DO45133	660	1			64	64			C22	TNM by LCSGJ	3		660		no		yes
DO48715	690	1			58	58			C22	TNM by LCSGJ	2		690		no		no
DO50809	720	1			56	56			C22	TNM by LCSGJ	3		720		no		yes
DO45147	720	1			57	57			C22	TNM by LCSGJ	2		720		no		yes
DO45093	720	1			71	71			C22	TNM by LCSGJ	2		720		no		no
DO23509	780	1			60	60			C22	TNM by LCSGJ	3		780		no		no
DO48697	810	1			64	64			C22	TNM by LCSGJ	2		810		no		no
DO48684	810	1			71	71			C22	TNM by LCSGJ	3		810		yes	C50	no
DO23537	900	1			79	79			C22	TNM by LCSGJ	2		900		yes	C16	no
DO45117	1110	1			73	73			C22	TNM by LCSGJ	2		1110		no		yes
DO45092	1200	1			62	62			C22	TNM by LCSGJ	4		1200		no		no
DO45297	1260	1			61	61			C22	TNM by LCSGJ	4		1260		no		no
DO45096	1290	1			69	69			C22	TNM by LCSGJ	2		1290		no		no
DO45091	1320	1			56	56			C22	TNM by LCSGJ	2		1320		no		no
DO45167	1440	1			67	67			C22	TNM by LCSGJ	2		1440		no		yes
DO45301	1440	1			56	56			C22	TNM by LCSGJ	2		1440		no		unknown
