# Supplementary material for: A Starvation-Based 9-mRNA Signature Correlates With Prognosis in Patients With Hepatocellular Carcinoma
Source: Front Oncol. 2021 Nov 26;11:716757. doi: 10.3389/fonc.2021.716757 (PMC8663092; doi:10.3389/fonc.2021.716757)
Supplement: Supplementary file 3 [file Table_3.xlsx]

## Sheet: Sheet1
AACS
ADCYAP1
ADM
ADSS1
AKR1C3
ALB
AMBRA1
AOC1
ASNS
ATF3
ATF4
ATG14
ATG5
ATG7
BCAS3
BCL2
BECN1
BECN2
BHLHA15
BMPR2
BMT2
BNIP1
BRSK1
BRSK2
C12orf66
CAD
CARTPT
CBL
CDKN1A
CLEC16A
CPEB4
CPS1
DAP
DAPL1
DDIT3
DEPDC5
DHODH
DNAJC15
DSC2
EHMT2
EIF2A
EIF2AK1
EIF2AK2
EIF2AK3
EIF2AK4
EIF2S1
EIF4EBP1
ELAPOR1
FADS1
FAS
FLCN
FNIP1
FOXA3
FOXK1
FOXK2
FOXO1
FOXO3
GABARAP
GABARAPL1
GABARAPL2
GABARAPL3
GALP
GAS2L1
GAS6
GBA
GCGR
GCN1
GIP
GNPAT
GPT
HAMP
HCRT
HFE
HMGCL
HNRNPA1
HSPA5
HSPA8
IFI16
IMPACT
INHBB
ITFG2
JUN
KLF10
KPTN
KRT20
LAMP2
LARP1
LARS1
LRRK2
MAP1LC3A
MAP1LC3B
MAP1LC3B2
MAP1LC3C
MAP3K5
MAPK1
MAPK3
MAPK8
MARS1
MAX
MFSD2A
MIOS
MTMR3
MTOR
MYBBP1A
MYH13
MYOD1
NFE2L2
NIM1K
NPRL2
NPRL3
NUAK1
NUAK2
NUPR2
OXCT1
PAGE4
PCK1
PCK2
PCSK9
PDK4
PFKFB1
PICK1
PIK3C2B
PIK3C3
PIK3R4
PMAIP1
PPARA
PPARG
PPARGC1A
PPM1D
PRKAA1
PRKAA2
PRKAG1
PRKAG2
PRKAG3
PRKD1
RALB
RIPOR1
RNF152
RPTOR
RRAGA
RRAGB
RRAGC
RRAGD
RRP8
SEH1L
SESN1
SESN2
SESN3
SFRP1
SH3GLB1
SIK1
SIK1B
SIK2
SIRT1
SLC2A1
SLC38A2
SLC38A3
SLC39A4
SLC39A5
SRD5A1
SREBF1
SREBF2
SSTR1
SSTR2
SSTR3
STK24
STK26
SZT2
TBC1D5
TBL2
TFEB
TNRC6A
TP53
UCN3
UCP2
UGT1A1
ULK1
ULK2
UPP1
USP33
VPS41
WDR24
WDR45
WDR45B
WDR59
WIPI1
WIPI2
WNT2B
WNT4
WNT9B
WRN
XBP1
XPR1
ZC3H12A
ZFP36
ZFYVE1
