# Supplementary material for: A Starvation-Based 9-mRNA Signature Correlates With Prognosis in Patients With Hepatocellular Carcinoma
Source: Front Oncol. 2021 Nov 26;11:716757. doi: 10.3389/fonc.2021.716757 (PMC8663092; doi:10.3389/fonc.2021.716757)
Supplement: Supplementary file 4 [file Table_4.xlsx]

## Sheet: Sheet1
gene	conMean	treatMean	logFC	pValue	fdr
PIK3C2B	0.775023	2.38666	1.62268	2.26e-18	1.01e-17
PPM1D	1.38361	2.20566	0.672771	1.22e-08	2.16e-08
NUAK2	2.10066	3.84214	0.87107	0.00285557	0.00340053
EHMT2	1.91356	7.71897	2.01215	4.23e-28	3.3e-26
EIF2AK3	1.95098	2.5609	0.392454	0.000889768	0.0011567
ADM	11.004	6.99591	-0.653447	0.00173883	0.0021192
HSPA5	110.195	231.575	1.07142	1.04e-19	5.91e-19
MAPK8	1.93707	2.33142	0.267334	0.0137743	0.0156846
WIPI1	2.61045	5.01231	0.94118	1.77e-07	2.94e-07
CLEC16A	0.896354	1.98033	1.1436	6.23e-20	3.74e-19
JUN	73.5916	39.6807	-0.891105	1.18e-09	2.33e-09
RIPOR1	3.41605	5.28591	0.629825	1.25e-07	2.1e-07
BECN1	3.10369	5.08772	0.713034	4.76e-11	1.09e-10
HIGD1A	44.2505	41.1334	-0.105385	0.010611	0.012446
WRN	0.652941	0.987902	0.597415	0.0145482	0.0163274
BHLHA15	0.62165	1.87217	1.59054	0.00037197	0.000500236
LARP1	7.79048	19.543	1.32687	1.82e-24	2.84e-23
ZFYVE1	2.95946	3.78659	0.355563	0.000103456	0.000144099
RPTOR	1.57708	3.88859	1.30199	4.43e-25	1.15e-23
ATG5	4.75832	5.66652	0.252012	0.0016535	0.00203107
DAP	36.1634	55.5204	0.618488	1.71e-10	3.76e-10
ZFP36	164.714	57.4198	-1.52034	8e-18	3.28e-17
MAPK3	3.65701	9.50819	1.37851	5.73e-26	1.79e-24
HAMP	148.253	15.9674	-3.21486	6.51e-25	1.41e-23
SREBF2	9.44261	22.3902	1.24561	4.68e-17	1.7e-16
GABARAPL1	29.2948	20.9972	-0.480447	8.06e-09	1.48e-08
SESN2	5.26139	8.04098	0.611928	4.62e-06	6.86e-06
KLF10	21.3363	12.2084	-0.805436	1.79e-09	3.49e-09
HNRNPL	10.7358	18.9395	0.818969	1.99e-22	1.72e-21
HSPA8	97.4612	145.444	0.577562	5.94e-07	9.36e-07
NPRL3	2.29937	4.53122	0.978664	1.36e-20	8.81e-20
ALB	34010.4	14088.9	-1.27141	6.53e-21	4.43e-20
SLC39A4	0.848679	4.32578	2.34967	0.0145482	0.0163274
FADS1	4.64833	12.2544	1.39852	4.01e-06	6.01e-06
MTMR3	0.187616	0.430824	1.19931	1.84e-16	6.1e-16
AKR1C3	17.683	83.414	2.23793	1.18e-23	1.42e-22
FBXO22	1.51754	2.44393	0.687466	6.51e-14	1.72e-13
AMBRA1	1.92024	3.65506	0.928609	3.52e-19	1.72e-18
STK24	1.50854	2.66312	0.819968	1.5e-06	2.32e-06
EIF2S1	5.73759	7.85012	0.452269	2.3e-08	4.03e-08
CBL	0.554279	0.995096	0.844224	7.65e-06	1.11e-05
KIAA1324	0.073901	0.396374	2.4232	1.2e-07	2.04e-07
AOC1	1.79818	0.745771	-1.26973	0.00102794	0.00131441
NPRL2	2.89334	5.47439	0.919965	3.84e-24	5.44e-23
TP53	4.95455	8.22317	0.73094	5.8e-06	8.53e-06
ASNS	0.500574	2.5703	2.36028	2.43e-09	4.62e-09
RRAGA	29.9252	37.6806	0.332461	0.000412214	0.000549619
LRRK2	0.65356	0.446566	-0.549446	1e-07	1.72e-07
SEH1L	2.04232	2.81336	0.462081	5.5e-08	9.54e-08
CTSV	0.0332266	1.39982	5.39676	1.92e-11	4.48e-11
RNF152	6.21024	2.75343	-1.17342	6.64e-15	1.88e-14
WDR59	3.51538	4.43958	0.336742	0.000954573	0.00123069
SZT2	0.787179	1.36948	0.798866	4.47e-14	1.2e-13
PAGE4	0.0311011	14.6551	8.88022	4.28e-07	6.82e-07
CPEB4	6.21353	5.18968	-0.259768	0.00148797	0.00184225
RALB	7.16649	10.4274	0.541041	2.72e-06	4.16e-06
FOXO3	3.51221	4.52797	0.366484	0.0354603	0.0392326
PPARGC1A	6.94314	4.99456	-0.47523	6.9e-06	1.01e-05
MAP1LC3B2	0.313863	0.446798	0.509487	0.000340298	0.000461622
ATF4	66.0952	102.783	0.636981	4.89e-09	9.19e-09
PICK1	3.21838	5.56452	0.789923	5.83e-17	2.07e-16
PCK1	310.9	98.7008	-1.65532	1.33e-19	7.15e-19
SFRP1	1.04223	0.34551	-1.59287	6.14e-22	4.56e-21
ATF3	20.5744	9.02973	-1.1881	1.07e-11	2.52e-11
RRAGD	2.04585	6.46993	1.66105	2.74e-16	8.54e-16
PCSK9	4.1953	12.0531	1.52256	6.16e-10	1.23e-09
WDR45B	9.90881	20.3199	1.03611	4.09e-21	2.9e-20
ATG14	1.45077	2.86919	0.983825	1.06e-19	5.91e-19
PIK3C3	0.90952	1.26687	0.478092	2.98e-07	4.79e-07
FAS	3.60336	3.4647	-0.0566129	0.0415562	0.0456533
SH3GLB1	5.88232	7.65255	0.379555	0.00139612	0.00177069
MAPK1	4.49492	7.75207	0.786285	7.34e-13	1.88e-12
ADSL	3.823	8.44466	1.14333	6.03e-24	7.84e-23
MIOS	1.62051	2.00604	0.307903	0.0112651	0.0131146
GAS2L1	2.27395	4.9995	1.13658	3.13e-18	1.36e-17
RRAGC	1.71128	3.32237	0.957132	9.02e-17	3.13e-16
CADPS2	1.88919	3.54202	0.906808	8.85e-09	1.6e-08
GCGR	19.4234	10.4718	-0.891283	4.03e-10	8.28e-10
TNRC6A	2.20236	2.93093	0.412311	0.000728718	0.000955294
GBA	5.56523	22.7009	2.02824	3.64e-28	3.3e-26
DDIT3	9.15751	26.0193	1.50655	3.18e-17	1.21e-16
BMT2	0.464956	0.984028	1.08161	7.46e-15	2.08e-14
USP33	2.73303	4.62842	0.760019	3.48e-12	8.36e-12
WDR45	6.12362	10.0185	0.710216	6.59e-18	2.78e-17
RRP8	1.87662	2.73891	0.545462	1.58e-14	4.34e-14
FOXK1	0.443208	1.68821	1.92944	7.21e-25	1.41e-23
GNPAT	8.14867	23.3788	1.52056	1.98e-27	1.03e-25
UGT1A1	27.7933	16.5216	-0.750378	8.92e-09	1.6e-08
CAD	1.06864	4.25622	1.9938	5.58e-26	1.79e-24
OXCT1	0.275235	1.49392	2.44037	0.000229146	0.000313568
ITFG2	0.89367	1.97686	1.1454	3.95e-20	2.46e-19
CPS1	205.378	136.016	-0.594508	2.45e-07	3.98e-07
TBL2	3.32741	6.98827	1.07054	1.67e-24	2.84e-23
KRT20	0.0206767	4.26341	7.68786	1.81e-09	3.49e-09
DHODH	15.8054	6.79844	-1.21715	4.99e-16	1.53e-15
HNRNPA1	25.5684	61.6666	1.27013	1.94e-23	2.02e-22
EIF2AK2	2.38602	3.42029	0.51951	8.9e-07	1.39e-06
PRKD1	0.271513	0.751223	1.46822	0.00140806	0.00177143
ULK1	4.46901	8.45462	0.919785	1.58e-15	4.74e-15
TBC1D5	1.93114	3.24375	0.748204	2.19e-12	5.34e-12
AACS	0.313285	1.0379	1.72812	1.45e-19	7.56e-19
FOXO1	9.47904	4.4972	-1.07571	4.28e-15	1.24e-14
SLC38A2	61.3938	30.3947	-1.01427	1.82e-12	4.58e-12
ATG7	1.02359	1.85118	0.8548	1.89e-22	1.72e-21
BCAS3	0.967853	1.76756	0.868896	3.42e-15	1.01e-14
FNIP1	2.02116	3.2068	0.665949	2.55e-10	5.38e-10
WDR24	2.38484	4.49204	0.91348	1.38e-16	4.67e-16
EIF2AK1	18.9308	31.5903	0.73875	4.96e-22	3.87e-21
MAX	4.80465	6.92725	0.527853	2.41e-10	5.15e-10
SRD5A1	9.64965	5.7603	-0.744332	1.99e-12	4.92e-12
HMGCL	40.4827	24.5905	-0.719208	2.52e-16	8.04e-16
LRP11	3.17108	7.98982	1.33319	2.24e-17	8.97e-17
GCN1	3.97172	9.11516	1.1985	3.98e-23	3.88e-22
GLUL	58.1799	366.945	2.65697	0.000190569	0.000263087
NFE2L2	15.5838	13.1698	-0.242816	0.0019948	0.00241232
HFE	2.32216	4.04301	0.799958	7.17e-09	1.33e-08
DEPDC5	1.53215	2.07128	0.43496	0.00147541	0.00184131
LAMP2	37.7636	56.2037	0.573666	2.89e-06	4.37e-06
ACAT1	82.9427	47.2413	-0.812067	2.12e-16	6.89e-16
PCK2	145.781	90.7762	-0.683414	6.45e-11	1.46e-10
SLC39A5	52.8887	36.708	-0.526864	2.26e-07	3.72e-07
WIPI2	4.77265	8.42891	0.820557	1.76e-23	1.96e-22
PDK4	50.4256	33.2753	-0.599702	5.52e-10	1.12e-09
IMPACT	3.31506	4.15437	0.325597	0.0136802	0.0156846
MAP1LC3B	6.99322	8.88748	0.345818	0.0127256	0.0147051
RRAGB	1.1993	2.58659	1.10885	2.49e-17	9.72e-17
MTOR	2.93785	5.18388	0.819272	3.61e-10	7.52e-10
FOXK2	1.59721	3.60045	1.17262	5.02e-19	2.37e-18
GABARAPL2	11.3323	16.688	0.558372	5.07e-13	1.32e-12
STK26	1.10063	2.22486	1.01539	0.0248875	0.0277318
COMT	30.7066	25.7227	-0.255506	2.65e-05	3.75e-05
EIF4EBP1	19.2051	34.869	0.860455	1.76e-05	2.53e-05
MYBBP1A	3.18308	6.27455	0.979086	4.09e-17	1.52e-16
PFKFB1	8.58959	7.82537	-0.13443	0.0021135	0.0025362
XPR1	1.1922	3	1.33133	5.43e-19	2.49e-18
KPTN	2.03476	4.96719	1.28757	2.33e-22	1.91e-21
SLC2A1	0.680047	2.53401	1.89771	3.92e-05	5.51e-05
PRKAA2	0.279372	1.62845	2.54324	2.3e-10	4.98e-10
PPARG	2.18644	5.05185	1.20823	6.56e-11	1.46e-10
EIF2A	9.16511	16.1592	0.818129	3.4e-19	1.71e-18
GABARAP	16.2993	19.1044	0.229098	0.0054751	0.00647058
UPP1	2.55342	3.72448	0.544605	0.000545856	0.00072164
